# Supplementary material for: Isolation and Characterization of Swinepox Virus from Outbreak in Russia
Source: Animals (Basel). 2023 May 27;13(11):1786. doi: 10.3390/ani13111786 (PMC10252027; doi:10.3390/ani13111786)
Supplement: Supplementary file 1 [file animals-13-01786-s001.zip]

Archive with 1 entries (1 files):
- animals-2382264-supplementary.pdf
